# Supplementary material for: Symmetric subgenomes and balanced homoeolog expression stabilize the establishment of allopolyploidy in cyprinid fish
Source: BMC Biol. 2022 Sep 14;20:200. doi: 10.1186/s12915-022-01401-4 (PMC9472340; doi:10.1186/s12915-022-01401-4)
Supplement: Supplementary file 2 — Additional file 2: Table S10. The final sets of pseudo chromosomes after anchoring by HI-C data. [file 12915_2022_1401_MOESM2_ESM.xlsx]

## Sheet: Sheet1
Table S10. The final sets of pseudo chromosomes after anchoring by HI-C data.
Chromosome ID	Order scaffold number	Order chromosome length (bp)
AT_Chr01R	17	34870102
AT_Chr02R	13	34477856
AT_Chr03R	9	26739881
AT_Chr04R	17	26797158
AT_Chr05R	26	47186510
AT_Chr06R	15	27818498
AT_Chr07R	10	26497520
AT_Chr08R	29	26749105
AT_Chr09R	14	35567302
AT_Chr10R	19	36211675
AT_Chr11R	15	28407909
AT_Chr12R	17	28059325
AT_Chr13R	21	40345847
AT_Chr14R	26	39946863
AT_Chr15R	18	28612790
AT_Chr16R	20	25081283
AT_Chr17R	17	31567802
AT_Chr18R	17	29854815
AT_Chr19R	10	22352037
AT_Chr20R	17	20390307
AT_Chr21R	10	22323705
AT_Chr22R	13	21544596
AT_Chr23R	11	23167199
AT_Chr24R	14	22431730
AT_Chr25R	13	28116121
AT_Chr26R	12	26126175
AT_Chr27R	16	28599639
AT_Chr28R	12	26344753
AT_Chr29R	16	25785881
AT_Chr30R	11	23381277
AT_Chr31R	14	29536596
AT_Chr32R	14	26640222
AT_Chr33R	18	27062442
AT_Chr34R	11	25313635
AT_Chr35R	20	26968277
AT_Chr36R	19	27936316
AT_Chr37R	19	27088065
AT_Chr38R	14	26399287
AT_Chr39R	12	25569452
AT_Chr40R	12	24502728
AT_Chr41R	9	24839276
AT_Chr42R	9	21086285
AT_Chr43R	65	32225167
AT_Chr44R	17	18505613
AT_Chr45R	12	23982988
AT_Chr46R	11	22250413
AT_Chr47R	14	22662153
AT_Chr48R	11	21780932
AT_Chr49R	22	22339331
AT_Chr50R	12	17429571
AT_Chr01C	13	33290134
AT_Chr02C	21	31920880
AT_Chr03C	9	27688784
AT_Chr04C	19	30551069
AT_Chr05C	15	32095659
AT_Chr06C	21	41742516
AT_Chr07C	15	23245165
AT_Chr08C	13	30717521
AT_Chr09C	15	37207830
AT_Chr10C	13	35655763
AT_Chr11C	22	28333364
AT_Chr12C	12	27605769
AT_Chr13C	23	40265730
AT_Chr14C	20	41388143
AT_Chr15C	19	23023937
AT_Chr16C	15	26971927
AT_Chr17C	16	29396286
AT_Chr18C	19	28967487
AT_Chr19C	7	20764805
AT_Chr20C	11	22143420
AT_Chr21C	18	22150710
AT_Chr22C	15	22478708
AT_Chr23C	12	24721627
AT_Chr24C	12	23738458
AT_Chr25C	16	28358002
AT_Chr26C	11	28734553
AT_Chr27C	13	25460290
AT_Chr28C	8	27551169
AT_Chr29C	9	22721513
AT_Chr30C	8	25668654
AT_Chr31C	10	27401290
AT_Chr32C	8	29351348
AT_Chr33C	13	25535154
AT_Chr34C	9	24894572
AT_Chr35C	13	27679619
AT_Chr36C	12	26836053
AT_Chr37C	10	24155088
AT_Chr38C	12	28065836
AT_Chr39C	14	24196755
AT_Chr40C	14	25918062
AT_Chr41C	12	20728552
AT_Chr42C	9	26610839
AT_Chr43C	10	18957741
AT_Chr44C	29	24812386
AT_Chr45C	13	23273025
AT_Chr46C	7	22899049
AT_Chr47C	15	23374209
AT_Chr48C	10	21617023
AT_Chr49C	9	18221073
AT_Chr50C	11	20325355
Total	1490	2.71 Gb (91.72%)
