# Supplementary material for: Symmetric subgenomes and balanced homoeolog expression stabilize the establishment of allopolyploidy in cyprinid fish
Source: BMC Biol. 2022 Sep 14;20:200. doi: 10.1186/s12915-022-01401-4 (PMC9472340; doi:10.1186/s12915-022-01401-4)
Supplement: Supplementary file 3 — Additional file 3: Table S22. The summary of gene information in the two parental genomes of the five hybrid groups. [file 12915_2022_1401_MOESM3_ESM.xlsx]

## Sheet: Sheet1
Table S22. The summary of gene information in the two parental genomes of the five hybrid groups.
	Species	Genome size (Mb)	Gene number	Numbers of ortholog gene	Ratio of orthologous gene	Total gene length	Average gene length	Total exon length	Average exon length	Exon number	Average exon number	CDS length	Average CDS length	CDS number	Average CDS number	Intron length	Average intron length	Intron number	Average intron number
Group 1	C. carpio haematopterus	1425	44626	17773	0.398266	849791050	19696.6	70564234	1635.55	422097	9.78	70564234	1635.55	422097	9.78	779226816	18061.1	378953	8.78
	C. auratus red var.	1490	43144	17773	0.411946	616471225	13814.2	73544757	1648.02	426870	9.57	73544757	1648.02	426870	9.57	542926468	12166.1	382244	8.57
	Difference ratio	0.0222985	0.016885	/		0.159126	0.175539	0.0206824	0.0037977	0.00562213	0.0108527	0.0206824	0.0037977	0.00562213	0.0108527	0.178724	0.19502	0.00432345	0.0121037
Group 2	Culter alburnus	1017	31019	15339	0.494503	486191842	15674	43792211	1411.79	244855	7.89	43792211	1411.79	244855	7.89	442399631	14262.2	213836	6.89
	Megalobrama amblycephala	1087	30856	15339	0.497116	329751897	10686.8	39597505	1283.3	228615	7.41	39597505	1283.3	228615	7.41	290154392	9403.5	197759	6.41
	Difference ratio	0.03327	0.00263434	/		0.191729	0.18919	0.0503024	0.0476756	0.0343	0.0313725	0.0503024	0.0476756	0.0343	0.0313725	0.207828	0.205306	0.0390602	0.0360902
Group 3	Takifugu rubripes	348	29408	13120	0.446137	246194703	11211.6	62787150	2859.29	246219	11.21	39621105	1804.32	236093	10.75	183407553	8352.27	224260	10.21
	T. flavidus	332	21959	13120	0.597477	185830644	6319.05	67413407	2292.35	257347	8.75	42421302	1442.51	237276	8.07	118417237	4026.7	227939	7.75
	Difference ratio	0.0235294	0.145015	/		0.139723	0.279084	0.0355318	0.11005	0.0220984	0.123246	0.0341311	0.111435	0.00249911	0.142402	0.215325	0.349429	0.0081358	0.136971
Group 4	Oreochromis aureus	1005.58	27562	22491	0.816015	522668156	18963.4	86070884	3122.81	296697	10.76	47139342	1710.3	269046	9.76	436597272	15840.5	268440	9.74
	O. niloticus	1005.68	29431	22491	0.764194	563556369	19148.4	91466750	3107.84	292365	9.93	50665263	1721.49	278193	9.45	472089619	16040.6	262934	8.93
	Difference ratio		0.065587	/		0.0376425	0.00485493	0.0303928	0.00240264	0.00735406	0.040116	0.0360507	0.00326069	0.0167148	0.0161374	0.0390589	0.00627362	0.0103618	0.0433851
Group 5	Xiphophorus maculatus	717	23156	20580	0.888755	460232695	19875.3	73506738	3174.41	253949	10.97	42543995	1837.28	243774	10.53	386725957	16700.9	230793	9.97
	X. hellerii	734	23803	20580	0.864597	486091020	20421.4	77476791	3254.92	258282	10.85	43206697	1815.18	248057	10.42	408614229	17166.5	234479	9.85
	Difference ratio	0.0117161	0.013778	/		0.027325	0.0135522	0.0262946	0.0125223	0.00845907	0.00549954	0.00772824	0.00605072	0.00870828	0.0052506	0.0275206	0.0137477	0.00792225	0.00605449
Difference Ratio: The absolute value of difference between the two hybrid parents was divided by average of values of the two parents in each hybrid group.
