# Supplementary material for: Symmetric subgenomes and balanced homoeolog expression stabilize the establishment of allopolyploidy in cyprinid fish
Source: BMC Biol. 2022 Sep 14;20:200. doi: 10.1186/s12915-022-01401-4 (PMC9472340; doi:10.1186/s12915-022-01401-4)
Supplement: Supplementary file 4 — Additional file 4: Table S23. The orthologous gene pairs in the two parental genomes of the five hybrid groups. [file 12915_2022_1401_MOESM4_ESM.xlsx]

## Sheet: Sheet1
Table S23. The orthologous gene pairs in the two parental genomes of the five hybrid groups.
	Group 1				Group 2				Group 3				Group 4				Group 5
	C. carpio		C. auratus		Culter alburnus		Megalobrama amblycephala		Takifugu rubripes		T. flavidus		Oreochromis aureus		O. niloticus		Xiphophorus hellerii		X. maculatus
	Described in published paper	Revised in our studies	Described in published paper	Revised in our studies	Described in published paper	Revised in our studies	Described in published paper	Revised in our studies	Described in published paper	Revised in our studies	Described in published paper	Revised in our studies	Described in published paper	Revised in our studies	Described in published paper	Revised in our studies	Described in published paper	Revised in our studies	Described in published paper	Revised in our studies
OCP_01	GWHAATB00000001	Chr01_A	chr6	Chr01_B	CaChr01	Chr01_A	MaChr01	Chr01_B	NC_042285.1	Chr01_A	CM011069.1	Chr01_B	NC_052942.1	Chr01_A	NC_031965.2	Chr01_B	NC_045672.1	Chr01_A	NC_036443.1	Chr01_B
OCP_02	GWHAATB00000002	Chr02_A	chr7	Chr26_B	CaChr02	Chr02_A	MaChr02	Chr02_B	NC_042286.1	Chr02_A	CM011084.1	Chr02_B	NC_052943.1	Chr02_A	NC_031966.2	Chr02_B	NC_045673.1	Chr02_A	NC_036444.1	Chr02_B
OCP_03	GWHAATB00000003	Chr03_A	chr12	Chr02_B	CaChr03	Chr03_A	MaChr03	Chr03_B	NC_042287.1	Chr03_A	CM011076.1	Chr03_B	NC_052944.1	Chr03_A	NC_031967.2	Chr03_B	NC_045674.1	Chr03_A	NC_036445.1	Chr03_B
OCP_04	GWHAATB00000004	Chr04_A	chr19	Chr27_B	CaChr04	Chr04_A	MaChr04	Chr04_B	NC_042288.1	Chr04_A	CM011079.1	Chr04_B	NC_052945.1	Chr04_A	NC_031969.2	Chr04_B	NC_045675.1	Chr04_A	NC_036446.1	Chr04_B
OCP_05	GWHAATB00000005	Chr05_A	chr1	Chr03_B	CaChr05	Chr05_A	MaChr05	Chr05_B	NC_042289.1	Chr05_A	CM011086.1	Chr05_B	NC_052946.1	Chr05_A	NC_031970.2	Chr05_B	NC_045676.1	Chr05_A	NC_036447.1	Chr05_B
OCP_06	GWHAATB00000006	Chr06_A	chr10	Chr28_B	CaChr06	Chr06_A	MaChr06	Chr06_B	NC_042290.1	Chr06_A	CM011088.1	Chr06_B	NC_052947.1	Chr06_A	NC_031971.2	Chr06_B	NC_045677.1	Chr06_A	NC_036448.1	Chr06_B
OCP_07	GWHAATB00000007	Chr07_A	chr21	Chr04_B	CaChr07	Chr07_A	MaChr07	Chr07_B	NC_042291.1	Chr07_A	CM011078.1	Chr07_B	NC_052948.1	Chr07_A	NC_031972.2	Chr07_B	NC_045678.1	Chr07_A	NC_036449.1	Chr07_B
OCP_08	GWHAATB00000008	Chr08_A	chr14	Chr29_B	CaChr08	Chr08_A	MaChr08	Chr08_B	NC_042292.1	Chr08_A	CM011071.1	Chr08_B	NC_052949.1	Chr08_A	NC_031973.2	Chr08_B	NC_045679.1	Chr08_A	NC_036450.1	Chr08_B
OCP_09	GWHAATB00000009	Chr09_A	chr9	Chr05_B	CaChr09	Chr09_A	MaChr09	Chr09_B	NC_042293.1	Chr09_A	CM011081.1	Chr09_B	NC_052950.1	Chr09_A	NC_031974.2	Chr09_B	NC_045680.1	Chr09_A	NC_036451.1	Chr09_B
OCP_10	GWHAATB00000010	Chr10_A	chr5	Chr30_B	CaChr10	Chr10_A	MaChr10	Chr10_B	NC_042294.1	Chr10_A	CM011085.1	Chr10_B	NC_052951.1	Chr10_A	NC_031975.2	Chr10_B	NC_045681.1	Chr10_A	NC_036452.1	Chr10_B
OCP_11	GWHAATB00000011	Chr11_A	chr17	Chr06_B	CaChr11	Chr11_A	MaChr11	Chr11_B	NC_042295.1	Chr11_A	CM011080.1	Chr11_B	NC_052952.1	Chr11_A	NC_031976.2	Chr11_B	NC_045682.1	Chr11_A	NC_036453.1	Chr11_B
OCP_12	GWHAATB00000012	Chr12_A	chr18	Chr31_B	CaChr12	Chr12_A	MaChr12	Chr12_B	NC_042296.1	Chr12_A	CM011089.1	Chr12_B	NC_052953.1	Chr12_A	NC_031977.2	Chr12_B	NC_045683.1	Chr12_A	NC_036454.1	Chr12_B
OCP_13	GWHAATB00000013	Chr13_A	chr2	Chr32_B	CaChr13	Chr13_A	MaChr13	Chr13_B	NC_042297.1	Chr13_A	CM011070.1	Chr13_B	NC_052954.1	Chr13_A	NC_031978.2	Chr13_B	NC_045684.1	Chr13_A	NC_036455.1	Chr13_B
OCP_14	GWHAATB00000014	Chr14_A	chr3	Chr07_B	CaChr14	Chr14_A	MaChr14	Chr14_B	NC_042298.1	Chr14_A	CM011077.1	Chr14_B	NC_052955.1	Chr14_A	NC_031979.2	Chr14_B	NC_045685.1	Chr14_A	NC_036456.1	Chr14_B
OCP_15	GWHAATB00000015	Chr15_A	chr32	Chr33_B	CaChr15	Chr15_A	MaChr15	Chr15_B	NC_042299.1	Chr15_A	CM011082.1	Chr15_B	NC_052956.1	Chr15_A	NC_031980.2	Chr15_B	NC_045686.1	Chr15_A	NC_036457.1	Chr15_B
OCP_16	GWHAATB00000016	Chr16_A	chr25	Chr08_B	CaChr16	Chr16_A	MaChr16	Chr16_B	NC_042300.1	Chr16_A	CM011087.2	Chr16_B	NC_052957.1	Chr16_A	NC_031987.2	Chr16_B	NC_045687.1	Chr16_A	NC_036458.1	Chr16_B
OCP_17	GWHAATB00000017	Chr17_A	chr11	Chr09_B	CaChr17	Chr17_A	MaChr17	Chr17_B	NC_042301.1	Chr17_A	CM011074.1	Chr17_B	NC_052958.1	Chr17_A	NC_031981.2	Chr17_B	NC_045688.1	Chr17_A	NC_036459.1	Chr17_B
OCP_18	GWHAATB00000018	Chr18_A	chr13	Chr34_B	CaChr18	Chr18_A	MaChr18	Chr18_B	NC_042302.1	Chr18_A	CM011090.1	Chr18_B	NC_052959.1	Chr18_A	NC_031982.2	Chr18_B	NC_045689.1	Chr18_A	NC_036460.1	Chr18_B
OCP_19	GWHAATB00000019	Chr19_A	chr45	Chr35_B	CaChr19	Chr19_A	MaChr19	Chr19_B	NC_042303.1	Chr19_A	CM011072.1	Chr19_B	NC_052960.1	Chr19_A	NC_031983.2	Chr19_B	NC_045690.1	Chr19_A	NC_036461.1	Chr19_B
OCP_20	GWHAATB00000020	Chr20_A	chr39	Chr10_B	CaChr20	Chr20_A	MaChr20	Chr20_B	NC_042304.1	Chr20_A	CM011075.1	Chr20_B	NC_052961.1	Chr20_A	NC_031984.2	Chr20_B	NC_045691.1	Chr20_A	NC_036462.1	Chr20_B
OCP_21	GWHAATB00000021	Chr21_A	chr44	Chr11_B	CaChr21	Chr21_A	MaChr21	Chr21_B	NC_042305.1	Chr21_A	CM011073.1	Chr21_B	NC_052962.1	Chr21_A	NC_031985.2	Chr21_B	NC_045692.1	Chr21_A	NC_036463.1	Chr21_B
OCP_22	GWHAATB00000022	Chr22_A	chr48	Chr36_B	CaChr22	Chr22_A	MaChr22	Chr22_B	NC_042306.1	Chr22_A	CM011083.1	Chr22_B	NC_052963.1	Chr22_A	NC_031986.2	Chr22_B	NC_045693.1	Chr22_A	NC_036464.1	Chr22_B
OCP_23	GWHAATB00000023	Chr23_A	chr33	Chr12_B	CaChr23	Chr23_A	MaChr23	Chr23_B									NC_045694.1	Chr23_A	NC_036465.1	Chr23_B
OCP_24	GWHAATB00000024	Chr24_A	chr42	Chr37_B	CaChr24	Chr24_A	MaChr24	Chr24_B									NC_045695.1	Chr24_A	NC_036466.1	Chr24_B
OCP_25	GWHAATB00000025	Chr25_A	chr26	Chr38_B
OCP_26	GWHAATB00000026	Chr26_A	chr23	Chr13_B
OCP_27	GWHAATB00000027	Chr27_A	chr22	Chr14_B
OCP_28	GWHAATB00000028	Chr28_A	chr31	Chr39_B
OCP_29	GWHAATB00000029	Chr29_A	chr29	Chr40_B
OCP_30	GWHAATB00000030	Chr30_A	chr24	Chr15_B
OCP_31	GWHAATB00000031	Chr31_A	chr16	Chr41_B
OCP_32	GWHAATB00000032	Chr32_A	chr15	Chr16_B
OCP_33	GWHAATB00000033	Chr33_A	chr28	Chr42_B
OCP_34	GWHAATB00000034	Chr34_A	chr35	Chr17_B
OCP_35	GWHAATB00000035	Chr35_A	chr47	Chr43_B
OCP_36	GWHAATB00000036	Chr36_A	chr8	Chr18_B
OCP_37	GWHAATB00000037	Chr37_A	chr36	Chr44_B
OCP_38	GWHAATB00000038	Chr38_A	chr30	Chr19_B
OCP_39	GWHAATB00000039	Chr39_A	chr27	Chr20_B
OCP_40	GWHAATB00000040	Chr40_A	chr34	Chr45_B
OCP_41	GWHAATB00000041	Chr41_A	chr50	Chr46_B
OCP_42	GWHAATB00000042	Chr42_A	chr20	Chr21_B
OCP_43	GWHAATB00000043	Chr43_A	chr4	Chr22_B
OCP_44	GWHAATB00000044	Chr44_A	chr40	Chr47_B
OCP_45	GWHAATB00000045	Chr45_A	chr41	Chr23_B
OCP_46	GWHAATB00000046	Chr46_A	chr37	Chr48_B
OCP_47	GWHAATB00000047	Chr47_A	chr43	Chr24_B
OCP_48	GWHAATB00000048	Chr48_A	chr38	Chr49_B
OCP_49	GWHAATB00000049	Chr49_A	chr46	Chr25_B
OCP_50	GWHAATB00000050	Chr50_A	chr49	Chr50_B
Note: orthrologous chromosome pair (OCP); "Described in published paper" represents the chromosome ID same to the corresponding published paper;
