# Supplementary material for: Symmetric subgenomes and balanced homoeolog expression stabilize the establishment of allopolyploidy in cyprinid fish
Source: BMC Biol. 2022 Sep 14;20:200. doi: 10.1186/s12915-022-01401-4 (PMC9472340; doi:10.1186/s12915-022-01401-4)
Supplement: Supplementary file 5 — Additional file 5: Table S25. The summary of repeat sequences in the two parental genomes of the five hybrid groups. [file 12915_2022_1401_MOESM5_ESM.xlsx]

## Sheet: Sheet1
Table S25. The summary of repeat sequences in the two parental genomes of the five hybrid groups.
		Group 1							Group 2							Group 3							Group 4							Group 5
		C. carpio			C. auratus				Culter alburnus			Megalobrama amblycephala				Takifugu rubripes			T. flavidus				Oreochromis aureus			O. niloticus				Xiphophorus maculatus			X. hellerii
		Number	Length (bp)	Ratio (%)	Number	Length (bp)	Ratio (%)	Difference Ratio (%)	Number	Length (bp)	Ratio (%)	Number	Length (bp)	Ratio (%)	Difference Ratio (%)	Number	Length (bp)	Ratio (%)	Number	Length (bp)	Ratio (%)	Difference Ratio (%)	Number	Length (bp)	Ratio (%)	Number	Length (bp)	Ratio (%)	Difference Ratio (%)	Number	Length (bp)	Ratio (%)	Number	Length (bp)	Ratio (%)	Difference Ratio (%)
Repeats Retrotransposons	ClassI/DIRS	39594	22178725	1.35	33869	16273834	1.14	0.21	26160	13450898	1.32	28647	16568785	1.52	0.2	3900	504369	0.13	3823	509938	0.14	0.01	13929	2559968	0.25	14585	2837474	0.28	0.03	8737	1740343	0.25	9499	1895209	0.26	0.01
	ClassI/LINE	194070	62691090	3.82	185114	47027160	3.3	0.52	100896	24265229	2.38	101659	25892680	2.38	0	61720	19368370	5.04	55365	16739924	4.57	0.47	221313	75175292	7.48	220504	74503377	7.41	0.07	124623	30009599	4.26	129276	33483165	4.57	0.31
	ClassI/LTR/Cassandra	9	525	0	4	223	0	0	2	122	0	7	428	0	0	0	0	0	0	0	0	0	1	78	0	2	171	0	0	3	150	0	2	89	0	0
	ClassI/LTR/Caulimovirus	61	4089	0	62	3504	0	0	42	2432	0	48	3009	0	0	23	1386	0	25	1656	0	0	88	5744	0	77	5976	0	0	35	2246	0	38	2412	0	0
	ClassI/LTR/Copia	11026	2051422	0.13	10236	1730360	0.12	0.01	6841	1405273	0.14	8891	1777559	0.16	0.02	3882	885134	0.23	4083	1504975	0.41	0.18	15129	4856842	0.48	15069	4162193	0.41	0.07	16221	3714072	0.53	18402	4662300	0.64	0.11
	ClassI/LTR/ERV	66771	7859985	0.48	64479	7493042	0.53	0.05	37154	5661104	0.56	39313	6045011	0.56	0	24244	3262019	0.85	22917	3457601	0.94	0.09	42501	10771310	1.07	43487	12664778	1.26	0.19	19503	3598653	0.51	18389	2891643	0.39	0.12
	ClassI/LTR/Gypsy	161516	62885923	3.84	112812	31670391	2.22	1.62	100442	34999729	3.44	127429	45253394	4.16	0.72	25850	8680915	2.26	24926	9451631	2.58	0.32	94535	37894642	3.77	98671	39129226	3.89	0.12	35142	13890806	1.97	36233	15605862	2.13	0.16
	ClassI/LTR/Pao	18453	4184755	0.26	19338	3973969	0.28	0.02	13250	3589932	0.35	13747	3776602	0.35	0	5234	988377	0.26	5054	1118679	0.31	0.05	10557	2213494	0.22	10323	2341206	0.23	0.01	7226	1545144	0.22	7235	1486883	0.2	0.02
	ClassI/LTR/Unknown	99470	42542670	2.59	82506	17753214	1.25	1.34	162309	41039498	4.03	209717	51392786	4.72	0.69	5312	1593644	0.41	5899	2186746	0.6	0.19	99275	50659073	5.04	83294	40957478	4.07	0.97	20714	7839771	1.11	26261	10495657	1.43	0.32
	ClassI/LTR/Viper	188	14622	0	194	13822	0	0	110	7798	0	127	33763	0	0	45	20145	0.01	36	11833	0	0.01	56	4667	0	64	7881	0	0	56	13705	0	47	14243	0	0
	ClassI/SINE	34258	4668564	0.28	30984	3973875	0.28	0	14451	1811568	0.18	14721	1883724	0.17	0.01	9639	1336786	0.35	8615	1091895	0.3	0.05	40536	7363622	0.73	41208	6839705	0.68	0.05	21896	3303599	0.47	22097	3433754	0.47	0
	Total of ClassI	625416	209082370	12.75	539598	129913394	9.12	3.63	461657	126233583	12.4	544329	152645061	14.02	1.62	139849	36641145	9.54	130743	36074878	9.85	0.31	537920	191504732	19.04	527284	183449465	18.24	0.8	254156	65658088	9.32	267479	73971217	10.09	0.77
DNA transposons	ClassII/Academ	2437	467753	0.03	1966	309785	0.02	0.01	1162	197985	0.02	1178	189702	0.02	0	160	17896	0	144	15194	0	0	1295	174977	0.02	964	128031	0.01	0.01	1101	223925	0.03	1082	265082	0.04	0.01
	ClassII/CACTA	349730	68322866	4.17	340855	57428738	4.03	0.14	257402	46649624	4.58	258990	48920187	4.49	0.09	21399	2536823	0.66	20678	2377412	0.65	0.01	60022	18422066	1.83	59141	17330999	1.72	0.11	34092	6108696	0.87	35641	7577396	1.03	0.16
	ClassII/Crypton	53228	11413549	0.7	55564	9295552	0.65	0.05	43237	8323375	0.82	44249	8238042	0.76	0.06	8253	1487732	0.39	7794	1333363	0.36	0.03	8026	1042527	0.1	7804	967404	0.1	0	4818	708539	0.1	4848	718844	0.1	0
	ClassII/Dada	10887	2328660	0.14	11002	1868819	0.13	0.01	6141	1037818	0.1	6510	1063451	0.1	0	700	198826	0.05	702	232331	0.06	0.01	1131	230425	0.02	1197	222799	0.02	0	890	183705	0.03	738	182113	0.02	0.01
	ClassII/Ginger	6392	910819	0.06	4745	746725	0.05	0.01	2393	303119	0.03	2488	305601	0.03	0	1930	280589	0.07	2011	377608	0.1	0.03	2226	233183	0.02	2132	219292	0.02	0	1295	126892	0.02	1234	116974	0.02	0
	ClassII/hAT	564721	122663918	7.48	555058	102922509	7.22	0.26	414593	83630489	8.22	431975	88226712	8.1	0.12	46139	7637215	1.99	44427	8524219	2.33	0.34	234691	64914321	6.46	234792	66323655	6.59	0.13	219739	49102527	6.97	229000	53505839	7.3	0.33
	ClassII/Helitron	36909	12450498	0.76	42253	8879209	0.62	0.14	34826	9806606	0.96	36526	10269049	0.94	0.02	6418	1237594	0.32	6032	1112968	0.3	0.02	16608	9657455	0.96	15702	9349873	0.93	0.03	9928	4665869	0.66	10793	6070070	0.83	0.17
	ClassII/IS3EU	29785	5646923	0.34	35890	7095998	0.5	0.16	26045	7127915	0.7	28613	7840378	0.72	0.02	1316	457874	0.12	1366	762638	0.21	0.09	4988	1057965	0.11	6083	1358752	0.14	0.03	7695	1466416	0.21	7432	1496307	0.2	0.01
	ClassII/Kolobok	162195	38002913	2.32	176815	37848892	2.66	0.34	179773	52581883	5.17	192664	56595867	5.2	0.03	2979	224158	0.06	2934	215252	0.06	0	17091	2886319	0.29	17354	3025657	0.3	0.01	11859	2986385	0.42	10949	2703044	0.37	0.05
	ClassII/Maverick	7870	1949894	0.12	7296	1119158	0.08	0.04	4753	1074381	0.11	4667	1106756	0.1	0.01	2197	1391428	0.36	1900	652255	0.18	0.18	3891	1605938	0.16	3785	1624934	0.16	0	4215	762148	0.11	3732	744979	0.1	0.01
	ClassII/Merlin	33296	6257541	0.38	33304	5322860	0.37	0.01	32567	5742182	0.56	30424	5324130	0.49	0.07	457	33231	0.01	475	32812	0.01	0	1828	405015	0.04	1892	410515	0.04	0	2750	507278	0.07	3043	535522	0.07	0
	ClassII/MITE	47	2472	0	53	2678	0	0	18	869	0	25	1066	0	0	9	362	0	11	613	0	0	38	2006	0	32	1841	0	0	29	1725	0	24	1716	0	0
	ClassII/Mutator	21032	3012678	0.18	22280	3184734	0.22	0.04	15907	3127732	0.31	15421	2921296	0.27	0.04	2418	366233	0.1	2433	415322	0.11	0.01	4750	983070	0.1	4652	943138	0.09	0.01	4030	657619	0.09	3870	664192	0.09	0
	ClassII/Novosib	10313	1143767	0.07	11635	2629282	0.18	0.11	4483	439806	0.04	4706	445554	0.04	0	5947	561671	0.15	5774	567393	0.15	0	9289	1711006	0.17	8603	1706210	0.17	0	3159	306583	0.04	2907	293759	0.04	0
	ClassII/P	10512	1801632	0.11	8465	1694382	0.12	0.01	12180	4170060	0.41	12273	3867813	0.36	0.05	1196	125160	0.03	1130	116750	0.03	0	25199	4580807	0.46	24595	4690094	0.47	0.01	2575	614176	0.09	2527	701186	0.1	0.01
	ClassII/PIF-Harbinger	110271	25462672	1.55	105765	20886940	1.47	0.08	107710	24985682	2.45	108967	25272703	2.32	0.13	9657	1686132	0.44	8967	1586763	0.43	0.01	36845	8724480	0.87	35786	8697996	0.86	0.01	37862	9344811	1.33	41345	10185626	1.39	0.06
	ClassII/PiggyBac	40747	11813181	0.72	37286	9027225	0.63	0.09	26718	8128400	0.8	28017	8326498	0.76	0.04	4059	629544	0.16	3929	592085	0.16	0	19969	4790836	0.48	19315	4536602	0.45	0.03	4931	1072050	0.15	4748	1035981	0.14	0.01
	ClassII/Sola	20009	3140377	0.19	24281	3799331	0.27	0.08	13161	2385313	0.23	12897	2299791	0.21	0.02	2584	278793	0.07	2423	258307	0.07	0	8130	1343178	0.13	7630	1248887	0.12	0.01	1869	403518	0.06	2775	688031	0.09	0.03
	ClassII/Tc1-Mariner	204739	51288614	3.13	208819	49355275	3.46	0.33	142552	45231481	4.44	148667	48350553	4.44	0	27076	6213120	1.62	26256	6414360	1.75	0.13	190281	60337350	6	190670	60663434	6.03	0.03	255619	52536249	7.46	266493	56104451	7.66	0.2
	ClassII/Unknown	310268	65901503	4.02	343366	67948484	4.77	0.75	276725	63247651	6.21	286187	66131321	6.07	0.14	18088	2317439	0.6	17127	2036454	0.56	0.04	130862	28764146	2.86	128322	28560799	2.84	0.02	48104	9365130	1.33	49879	9791338	1.34	0.01
	ClassII/Zator	7982	1581894	0.1	7862	1286075	0.09	0.01	8763	1776625	0.17	8255	1670375	0.15	0.02	133	8818	0	132	11003	0	0	201	15403	0	186	13380	0	0	395	116905	0.02	355	127152	0.02	0
	ClassII/Zisupton	26008	4871623	0.3	28887	4247882	0.3	0	23199	4113266	0.4	20312	3565404	0.33	0.07	2376	275418	0.07	2105	253571	0.07	0	6023	1083348	0.11	6613	1174944	0.12	0.01	1986	475857	0.07	2262	1000452	0.14	0.07
	Total of ClassII	2019379	440435801	26.86	2063447	396900533	27.85	0.99	1634309	374082300	36.75	1684011	390932249	35.9	0.85	165491	27966056	7.28	158750	27888673	7.61	0.33	783384	212965821	21.18	777250	213199236	21.2	0.02	658941	141737003	20.12	685677	154510054	21.08	0.96
	Total	2644795	649518171	39.61	2603045	526813927	36.97	2.64	2095966	500315883	49.15	2228340	543577310	49.91	0.76	305340	64607201	16.82	289493	63963551	17.46	0.64	1321304	404470553	40.22	1304534	396648701	39.44	0.78	913097	207395091	29.45	953156	228481271	31.17	1.72
Difference Ratio: The absolute value of difference of the ratio between the two hybrid parents.
