# Supplementary material for: Symmetric subgenomes and balanced homoeolog expression stabilize the establishment of allopolyploidy in cyprinid fish
Source: BMC Biol. 2022 Sep 14;20:200. doi: 10.1186/s12915-022-01401-4 (PMC9472340; doi:10.1186/s12915-022-01401-4)
Supplement: Supplementary file 6 — Additional file 6: Table S37. The summary of cis- and trans-regulatory divergences in the allotetraploid lineage. [file 12915_2022_1401_MOESM6_ESM.xlsx]

## Sheet: Sheet1
Table S37. The summary of cis- and trans-regulatory divergences in the allotetraploid lineage.
		Conserved	Cis + trans		Cis only		Total in parental condition	Trans only		Compensatory		Cis × trans		Total in novel in progeny	Ambiguous
		Parental condition						No bias in progeny		Novel bias in progeny		Novel bias in progeny
	Expression in parentsa	R=C	R>Cb	R<Cb	R>Cc	R<Cc		R>C	R<C	R=C	R=C	R>C	R<C
	Expression in progeny	R=C	R>Cb	R<Cb	R>Cc	R<Cc		R=C	R=C	R>C	R<C	R<C	R>C
Blastula period	F1	349 (49.5%)	0	0	0	3 (0.43%)	352 (49.93%)	54 (7.66%)	2 (0.28%)	0	22 (3.12%)	4 (0.57%)	0	26 (3.69%)	271 (38.44%)
	F22	94 (13.33%)	2 (0.28%)	2 (0.28%)	2 (0.28%)	3 (0.43%)	103 (14.61%)	166 (23.55%)	4 (0.57%)	1 (0.14%)	16 (2.27%)	0	0	17 (2.41%)	415 (58.87%)
	Share	75 (10.64%)	0	0	0	1 (0.14%)	76 (10.78%)	53 (7.52%)	2 (0.28%)	0	0	0	0	0
Gastrula period	F1	94 (12.34%)	0	0	4 (0.52%)	0	98 (12.86%)	230 (30.18%)	1 (0.13%)	0	10 (1.31%)	27 (3.54%)	0	37 (4.85%)	528 (69.29%)
	F22	42 (5.51%)	6 (0.79%)	0	2 (0.26%)	1 (0.13%)	51 (6.69%)	569 (74.67%)	1 (0.13%)	0	27 (3.54%)	15 (1.97%)	0	42 (5.51%)	617 (80.97%)
	Share	33 (4.33%)	0	0	0	0	33 (4.33%)	223 (29.27%)	1 (0.13%)	0	3 (0.39%)	0	0	3 (0.39%)
Segmentation period	F1	1325 (47.15%)	3 (0.11%)	8 (0.28%)	12 (0.43%)	82 (2.92%)	1430 (50.89%)	316 (11.25%)	67 (2.38%)	8 (0.28%)	44 (1.57%)	20 (0.71%)	0	72 (2.56%)	925 (32.92%)
	F22	1055 (37.54%)	6 (0.21%)	8 (0.28%)	18 (0.64%)	38 (1.35%)	1125 (40.04%)	660 (23.49%)	96 (3.42%)	14 (0.5%)	65 (2.31%)	4 (0.14%)	5 (0.18%)	88 (3.13%)	841 (29.93%)
	Share	875 (31.14%)	1 (0.04%)	1 (0.04%)	3 (0.11%)	21 (0.75%)	901 (32.06%)	301 (10.71%)	58 (2.06%)	2 (0.07%)	7 (0.25%)	1 (0.04%)	0	10 (0.36%)
Hatching period	F1	2959 (50.96%)	3 (0.05%)	12 (0.21%)	56 (0.96%)	67 (1.15%)	3097 (53.33%)	535 (9.21%)	104 (1.79%)	17 (0.29%)	65 (1.12%)	3 (0.05%)	0	85 (1.46%)	1986 (34.2%)
	F22	2335 (40.21%)	7 (0.12%)	16 (0.28%)	14 (0.24%)	40 (0.69%)	2412 (41.54%)	1327 (22.85%)	135 (2.32%)	14 (0.24%)	51 (0.88%)	3 (0.05%)	0	68 (1.17%)	1865 (32.12%)
	Share	1929 (33.22%)	1 (0.02%)	2 (0.03%)	7 (0.12%)	22 (0.38%)	1961 (33.77%)	514 (8.85%)	91 (1.57%)	1 (0.02%)	4 (0.07%)	0	0	5 (0.09%)
Liver	F1	2537 (83.48%)	0	0	29 (0.95%)	22 (0.72%)	2588 (85.16%)	32 (1.05%)	6 (0.2%)	2 (0.07%)	6 (0.2%)	0	0	8 (0.27%)	405 (13.33%)
	F22	2556 (84.11%)	0	0	0	1 (0.03%)	2557 (84.14%)	31 (1.02%)	6 (0.2%)	9 (0.3%)	0	0	0	9 (0.3%)	436 (14.35%)
	Share	2430 (79.96%)	0	0	0	0	2430 (79.96%)	15 (0.49%)	5 (0.16%)	0	0	0	0	0
Barbel	F1	8058 (83.01%)	1 (0.01%)	5 (0.05%)	61 (0.63%)	247 (2.54%)	8372 (86.25%)	28 (0.29%)	49 (0.50%)	7 (0.07%)	8 (0.08%)	0	0	15 (0.15%)	1243 (12.81%)
	F22	7974 (82.15%)	3 (0.03%)	3 (0.03%)	56 (0.58%)	249 (2.57%)	8285 (85.35%)	26 (0.27%)	47 (0.48%)	5 (0.05%)	14 (0.14%)	0	0	19 (0.19%)	1330 (13.70%)
	Share	2059 (21.21%)	0	0	0	0	2059 (21.21%)	0	0	0	0	0	0	0
"R = C" denotes equal expression; "R > C" and "R < C" denote bias expression of homoeologs R and C, respectively.
aBased on comparison of goldfish and common carp.
bThe significant differential expression between the log2 (R vs. C).
cThe no significant differential expression between the log2 (R vs. C).
